# Supplementary material for: DLG2–DLG4 Expression Is Associated with Improved Survival and a Synaptic Gene Signature in Lower-Grade Glioma
Source: Cancers (Basel). 2026 May 20;18(10):1646. doi: 10.3390/cancers18101646 (PMC13204321; doi:10.3390/cancers18101646)
Supplement: Supplementary file 1 [file cancers-18-01646-s001.zip]

Archive with 1 entries (1 files):
- cancers-4292245-supplementary.pdf
